# Supplementary material for: Examining the value of body gestures in social reward contexts
Source: Neuroimage. 2020 Nov 15;222:117276. doi: 10.1016/j.neuroimage.2020.117276 (PMC7779365; doi:10.1016/j.neuroimage.2020.117276)
Supplement: Supplementary file 1 [file mmc1.xml]

<?xml version="1.0" encoding="utf-8" standalone="no"?>
<data>
  <datasets>
    <author>emily.cross@glasgow.ac.uk</author>
    <type>1</type>
    <dataset>
      <name>Original data and other experiment files from Examining the value of body gestures in social reward contexts (Williams et al)</name>
      <caption />
      <description>All original data files are or will be stored on this linked OSF site.</description>
      <filetype>
        <name />
      </filetype>
      <filesize />
      <source>0</source>
      <sourcename>Original Data</sourcename>
      <access>
        <type>1</type>
        <name>Data available in data repository</name>
        <reponame>Open Science Framework</reponame>
        <PersistentId />
        <deeplinkurl>https://osf.io/qph9m/?view_only=fb20aef4985a405081ef62cb610d860e</deeplinkurl>
      </access>
    </dataset>
  </datasets>
</data>
